# Supplementary material for: Different Statistical Approaches to Investigate Porcine Muscle Metabolome Profiles to Highlight New Biomarkers for Pork Quality Assessment
Source: PLoS One. 2016 Feb 26;11(2):e0149758. doi: 10.1371/journal.pone.0149758 (PMC4769069; doi:10.1371/journal.pone.0149758)
Supplement: S1 Table — (ZIP) [file pone.0149758.s002.zip]

Archive with 1 entries (1 files):
- Meatquality_Metabolites.csv
