# Supplementary material for: Different Statistical Approaches to Investigate Porcine Muscle Metabolome Profiles to Highlight New Biomarkers for Pork Quality Assessment
Source: PLoS One. 2016 Feb 26;11(2):e0149758. doi: 10.1371/journal.pone.0149758 (PMC4769069; doi:10.1371/journal.pone.0149758)
Supplement: S2 Table — (CSV) [file pone.0149758.s003.csv]

Metabolite	KEGG-ID
NADH	C00004
Phosphoric acid	C00009
Adenosine 3',5'-cyclic monophosphate (cAMP)	C00020
Adenosine-5-monophosphate	C00020
Pyruvic acid	C00022
Glutamic acid	C00025
2-Ketoglutaric Acid	C00026
UDP-glucose	C00029
Glucose	C00031
5'-guanylate diphosphate (guanosine diphosphate)	C00035
Glycine	C00037
Alanine	C00041
Succinic acid	C00042
Lysine	C00047
Aspartic acid	C00049
Serine	C00065
Methionine	C00073
phosphoenol pyruvate	C00074
Uridine triphosphate (UTP)	C00075
Tryptophan	C00078
Phenylalanine	C00079
Tyrosine	C00082
Fructose-6-phosphate	C00085
Urea	C00086
Glycerol-3-phosphate	C00093
Glyceryl phosphate	C00093
Fructose	C00095
GDP-D-mannose	C00096
beta-Alanine	C00099
Uracil	C00106
dihydroxyacetone phosphate (DHAP)	C00111
Ribose-5-phosphate	C00117
Fumaric acid	C00122
Leucine	C00123
Glutathione, oxidized	C00127
Inosine 5'-monophosphate (IMP)	C00130
myo-Inositol	C00137
Guanosine-5-monophosphate	C00144
Proline	C00148
Malic acid	C00149
Citric acid	C00158
Acetoacetic acid	C00164
Acetoacetic acid	C00164
Uridine diphosphate glucuronic acid	C00167
Hydroxypyruvic acid	C00168
5'-Methylthioadenosine	C00170
Agmatine [-NH3]	C00179
Benzoic acid	C00180
Glycogen	C00182
Valine	C00183
Dihydroxyacetone (glycerone)	C00184
Lactic acid	C00186
Cholesterol	C00187
Threonine	C00188
Ceramide (d18:1/20:0)	C00195
Ceramide (d18:1/24:1(15Z))	C00195
D-Glycerate 3-phosphate	C00197
UDP-N-acetyl-D-galactosamine	C00203
Maltose	C00208
Oxalic Acid	C00209
Taurine	C00245
Gluconic acid	C00257
Hypoxanthine	C00262
Homoserine	C00263
N-Acetyl-b-neuraminic acid	C00270
Mannose-6-phosphate	C00275
D-Sedoheptulose 7-phosphate	C00281
Inosine	C00294
Creatine	C00300
Isocitric acid	C00311
6-Phosphogluconic acid	C00345
Ethanolaminephosphate	C00346
Guanosine	C00387
Mannitol	C00392
Isoleucine	C00407
Dipalmitoylphosphatidic acid	C00416
Dehydroascorbic acid	C00425
Sedoheptulose 1,7-bisphosphate	C00447
Methylglyoxal	C00546
D-Ribose 1-phosphate	C00620
D-Glucose 1,6-biphosphate	C00660
Diaminopimelic acid	C00666
3-Methyl-2-oxovaleric acid	C00671
Diacetyl	C00741
Creatinine	C00791
Chlorogenic acid	C00852
D-Pantothenic acid	C00864
Galactonic acid	C00880
Homocarnosine	C00884
Cyclic CMP	C00941
3-Dehydroquinic acid	C00944
L-2-Aminoadipic acid	C00956
O-Acetylserine	C00979
Phosphoglycolic acid	C00988
Dimethylglycine	C01026
S-Acetyldihydrolipoamide	C01136
myo-Inositol-1-phosphate	C01177
Glucosylceramide (d18:1/24:1(15Z))	C01190
Glycerylphosphorylethanolamine	C01233
D-Glucono-1,5-lactone 6-phosphate	C01236
Xylose	C01394
Allose	C01487
Mannose	C01487
Octadecanoic acid	C01530
Allantoin	C01551
Maltotriose	C01835
FMNH	C01847
Pyroglutamic acid	C01879
Pseudouridine	C02067
Glutaconic acid	C02214
2-Hydroxyadipic acid	C02360
alpha-Tocopherol	C02477
1-Methyladenosine	C02494
N1-(5-Phospho-D-ribosyl)-AMP	C02741
(S)-2-Hydroxyglutarate	C03196
3-Demethylubiquinone-9	C03226
Glucose-6-phosphate	C03251
N2-Succinyl-L-ornithine	C03415
beta-1-O-methyl-Galactopyranoside	C03619
Inositol cyclic phosphate	C04299
Ganglioside GM3 (d18:1/18:0)	C04730
Ganglioside GM3 (d18:1/20:0)	C04730
Ganglioside GM3 (d18:1/22:0)	C04730
Ganglioside GM3 (d18:1/24:1(15Z))	C04730
2-Hydroxyethanesulfonate	C05123
Homoisocitrate	C05662
Tetradecanoic acid	C06424
Traumatic acid	C16308
(3S,4R,3'R)-4-Hydroxyalloxanthin	×
(E)-2-Methylglutaconic acid	×
1-(14-methyl-pentadecanoyl)-2-(8-[3]-ladderane-octanyl)-sn-glycerol	×
1-(3-Carboxypropyl)-3,7-dimethylxanthine	×
1-(5-Hydroxy-2-pyrimidinyl)piperazine	×
1-(8-[3]-ladderane-octanoyl)-2-(8-[3]-ladderane-octanyl)-sn-glycerophosphoethanolamine	×
1-(9Z,12Z-heptadecadienoyl)-2-(9Z-octadecenoyl)-3-(9Z,12Z,15Z-octadecatrienoyl)-sn-glycerol	×
1,2-di-(9Z-octadecenoyl)-sn-glycero-3-phospho-(1'-myo-inositol)	×
1,2-dioleoyl-sn-Glycero-3-Phosphate	×
1,2-Glyceryl dinitrate glucuronide	×
1,3-di-(9Z,12Z-octadecadienoyl)-2-hydroxy-sn-glycerol-d5	×
1,3-di-(9Z-octadecenoyl)-2-hydroxy-sn-glycerol-d5	×
1,4-Benzenediol, 2,6-bis(1-methylethyl)-, 4-(hydrogen sulfate)	×
1,4-Dideoxy-1,4-Imino-D-Arabinitol	×
11-amino-undecanoic acid	×
11Z,15Z-octadecadienoic acid	×
17a-Ethynylestradiol 4-glucuronide	×
17-Epiestriol	×
1alpha,25-dihydroxy-11alpha-phenylvitamin D3	×
1alpha-hydroxy-22-[3-(1-hydroxy-1-methylethyl)phenyl]-23,24,25,26,27-pentanorvitamin D3	×
1-Aminocyclopropane-1-carboxylic acid	×
1-heneicosanoyl-2-(4Z,7Z,10Z,13Z,16Z,19Z-docosahexaenoyl)-sn-glycero-3-phosphate	×
1-heneicosanoyl-2-(4Z,7Z,10Z,13Z,16Z,19Z-docosahexenoyl)-sn-glycero-3-phospho-(1'-rac-glycerol)	×
1-Hydroxy-2-naphthoic acid	×
1-Methylinosine	×
1-Naphthylmethanol glucuronide	×
1-octadecanoyl-2-(9Z-octadecenoyl)-sn-glycero-3-phosphoserine	×
1-tetrahexanoyl-2-(8-[3]-ladderane-octanyl)-sn-glycerophosphoethanolamine	×
2,3,4-Trihydroxybenzylhydrazide	×
2,3-Dioxogulonic acid	×
2,3-Naphthalenedicarboxylic acid	×
2,4-DINITROPHENOL	×
2,6-dimethyl-hexadecanoic acid	×
2,8-Dihydroxyadenine	×
25-hydroxy-26,27-dimethylvitamin D3	×
2-Amino-3-carboxymuconic acid 6-semialdehyde	×
2-Amino-3-methyl-1-butanol	×
2-amino-4'-hydroxy-Propiophenone	×
2-Amino-4-oxo-6-(1,2,3-Trihydroxypropyl)-diquinoid-7,8-dihydroxypterin	×
2-Dehydro-3-deoxy-D-arabino-heptonate 7-phosphate (DAHP)	×
2-Deoxyglucose	×
2-docosanamidoethanesulfonic acid	×
2-Ethylhydracrylic acid	×
2-Furanpropanoic acid, tetrahydro-4-(1-naphthalenylmethyl)-5-oxo-	×
2H-Indol-2-one, 4-[2-(dipropylamino)ethyl]-1,3-dihydro-7-hydroxy- glucuronide	×
2-Hydroxy-C18-cerebroside	×
2-Hydroxytenoxicam glucuronide	×
2-Ketogulonolactone	×
2-Methylhippuric acid	×
2R-aminoheptanoic acid	×
2-Thiopheneacetic acid, 5-(hydroxyphenylmethyl)-alpha-methyl-	×
3-Amino-L-Tyrosine	×
3-methyl-pentadecanoic acid	×
4-Methylumbelliferyl beta-D-glucuronide	×
4-octadecylenic acid	×
4-O-Demethyladriamycinone	×
5'-Hydroxyhydrodolasetron	×
5-Methylcytidine	×
7-Methylguanosine	×
A100005-101-xxx	×
A184004-101-xxx	×
Acyclovir triphosphate	×
a-hydroxybutyrate	×
Ala Ala Gly	×
Ala Asn	×
Ala Glu His	×
Ala His	×
Ala His Ala	×
Ala Lys	×
Ala Lys Ala	×
Alanine Dimer	×
Allopregnanolone	×
Allopurinol-1-ribonucleoside	×
alpha-Amyrin	×
Arabinonic acid	×
Arg Ala	×
Arg Phe Arg	×
Arg Trp Tyr	×
Arg Val	×
Arginine	×
Asn Cys Ser	×
Asn Gly His	×
Asn His Ser	×
Asp Asp Ala	×
Asp Gly	×
Asp Tyr Ile	×
Asp Tyr Trp	×
Asymmetric dimethylarginine	×
beta-Alanyl-histidine	×
B-ureidoisobutyric acid	×
C16-OH Sulfatide	×
C18 Sulfatide	×
C18-OH Sulfatide	×
C20 Sulfatide	×
C24:1-OH Sulfatide	×
carisoprodol	×
Carnosine	×
Cerebroside A	×
cyclic adenosine diphosphate ribose	×
CYCLOCREATINE	×
Cys Ala Asp	×
Cys Cys	×
Cys Cys Met	×
Cys Cys Pro	×
Cys Gln Ser	×
Cysteineglutathione disulfide	×
Dihydrosphingosine	×
Dimethyl phosphate	×
Dipalmitoylphosphatidylserine	×
DL-2-Aminooctanoic acid	×
Ectoine	×
Estradiol disulfate	×
Etn-1-P-Cer(d14:1/18:0)	×
Fructose 1-phosphate	×
Galabiosylceramide (d18:1/12:0)	×
GlcAbeta-Cer(d18:1/18:0)	×
Glc-GP(18:0/20:4(5Z,8Z,11Z,14Z))	×
Gln Leu Gln	×
Gln Tyr Gln	×
Glu Ala	×
Glucosylceramide (d18:1/20:0)	×
Gly Arg	×
Gly Glu	×
Gly Ser Ser	×
Glycoursodeoxycholic acid	×
Glycyl-phenylalanine	×
GPA(16:0/18:1(11Z))	×
GPA(16:0/18:2(9Z,12Z))	×
GPA(18:3(9Z,12Z,15Z)/18:3(9Z,12Z,15Z))[U]	×
GPA(21:0/22:6(4Z,7Z,10Z,13Z,16Z,19Z))	×
GPEtn(14:0/10:0)[U]	×
GPEtn(16:0/18:2(9Z,12Z))	×
GPEtn(16:0/22:4(7Z,10Z,13Z,16Z))	×
GPEtn(18:0/0:0)	×
GPEtn(18:0/18:3(9Z,12Z,15Z))[U]	×
GPEtn(18:1(11Z)/18:1(9Z))[U]	×
GPEtn(18:1(9Z)/0:0)	×
GPEtn(18:1(9Z)/18:0)[U]	×
GPEtn(19:0/16:0)[U]	×
GPEtn(20:0/14:0)[U]	×
GPEtn(20:0/17:0)[U]	×
GPEtn(20:4(5Z,8Z,11Z,14Z)/20:4(5Z,8Z,11Z,14Z))[U]	×
GPEtn(22:0/18:1(13Z))	×
GPEtn(O-16:0/22:5(4Z,7Z,10Z,13Z,16Z))	×
GPEtn(O-18:0/16:0)[U]	×
GPEtnNMe(16:0/18:1(9Z))[U]	×
GPEtnNMe(18:1(9Z)/18:1(9Z))[U]	×
GPEtnNMe2(O-14:0/O-14:0)	×
GPGro(16:0/0:0)[U]	×
GPGro(17:0/17:0)[U]	×
GPGro(17:0/20:4(5Z,8Z,11Z,14Z))	×
GPGro(18:0/0:0)[U]	×
GPGro(18:0/18:0)[U]	×
GPGro(18:0/18:1(11Z))	×
GPGro(18:0/20:4(5Z,8Z,11Z,14Z))	×
GPGro(18:0/22:6(4Z,7Z,10Z,13Z,16Z,19Z))	×
GPGro(18:1(9E)/0:0)[U]	×
GPGro(18:2(9Z,12Z)/18:2(9Z,12Z))[U]	×
GPGro(21:0/22:6(4Z,7Z,10Z,13Z,16Z,19Z))	×
GPIns(12:0/13:0)	×
GPIns(17:0/20:4(5Z,8Z,11Z,14Z))	×
GPnCho(16:0/18:1(9Z))	×
GPnEtn(16:0/18:1(9Z))	×
GPSer(17:0/20:4(5Z,8Z,11Z,14Z))	×
GPSer(18:0/18:1(9Z))[U]	×
GPSer(18:0/20:4(5Z,8Z,11Z,14Z))	×
GPSer(18:0/22:6(4Z,7Z,10Z,13Z,16Z,19Z))	×
GPSer(18:1(9Z)/18:1(9Z))	×
GPSer(18:1(9Z)/18:2(9Z,12Z))[U]	×
GPSer(18:2(9Z,12Z)/18:2(9Z,12Z))[U]	×
Guanine	×
His Glu	×
His Val	×
Histamine	×
Histidine	×
Homoarginine	×
Hypotaurine	×
Ile Ala	×
Ile Asp	×
Ile Gln Leu	×
Ile Met Trp	×
Indican	×
Indole-3-carboxylic acid	×
Indoleacrylic acid	×
isoamyl nitrite	×
Isobutylglycine	×
Isopentenyladenine	×
Isosorbide 2-mononitrate glucuronide	×
Lactobionic acid	×
Lactosylceramide	×
L-a-Lysophosphatidylserine	×
Leu Pro	×
Leucinic acid	×
L-Glutamic acid n-butyl ester	×
Lys Asp Leu	×
Lys Ser Ile	×
Lys Thr	×
Lys Val	×
Lyxosylamine	×
Met Pro Tyr	×
Met Val Trp	×
Mono-N-depropylprobenecid	×
N-(2-hydroxyethyl)palmitamide	×
N(pai)-Methyl-L-histidine	×
N-Acetyl-5-hydroxysulfapyridine	×
N-Acetyl-8-O-methyl-Neuraminic acid	×
N-Acetyl-a-neuraminic acid	×
N-acetylaspartate	×
N-Acetyl-L-Histidine	×
N-Acrylylglycine methyl ester	×
Niacinamide	×
nicotinamide mononucleotide	×
N-Oleoyl-D-sphingosine	×
Normetanephrine	×
N-Palmitoylsphingosine	×
N-Stearoyl-D-sphingosine	×
Octulose-1,8-bisphosphate	×
O-Succinyl-L-homoserine	×
p-Aminobenzoic acid	×
Pantothenic Acid	×
Phe Lys Gly	×
Phosphatidyl glycerol	×
Phosphatidylserine	×
Phosphocreatine	×
Phosphoribosylamine	×
Phosphoric acid monomethyl ester	×
Pro Arg Glu	×
Pro Asp	×
Pro Trp Cys	×
Pyridoxine phosphate	×
QH2	×
Ribulose 1,5-diphosphate	×
S-Adenosylhomocysteine	×
Ser Asn Gly	×
S-Formylglutathione	×
S-Methylpenicillamine	×
Succinic anhydride	×
Sulfate	×
Tetrahydrofuran	×
TG(17:1(9Z)/18:3(9Z,12Z,15Z)/20:5(5Z,8Z,11Z,14Z,17Z))[iso6]	×
TG(17:1(9Z)/20:4(5Z,8Z,11Z,14Z)/20:5(5Z,8Z,11Z,14Z,17Z))[iso6]	×
TG(17:1(9Z)/20:5(5Z,8Z,11Z,14Z,17Z)/20:5(5Z,8Z,11Z,14Z,17Z))[iso3]	×
TG(17:2(9Z,12Z)/17:2(9Z,12Z)/20:5(5Z,8Z,11Z,14Z,17Z))[iso3]	×
TG(17:2(9Z,12Z)/18:3(9Z,12Z,15Z)/18:3(9Z,12Z,15Z))[iso3]	×
TG(18:1(9Z)/22:0/22:0)[iso3]	×
TG(18:2(9Z,12Z)/18:3(9Z,12Z,15Z)/18:3(9Z,12Z,15Z))[iso3]	×
TG(18:2(9Z,12Z)/20:3(8Z,11Z,14Z)/20:5(5Z,8Z,11Z,14Z,17Z))[iso6]	×
Thr Phe Trp	×
Thr Ser Glu	×
Thyroxine sulfate	×
Tiamulin	×
Tranexamic acid	×
Trimethylamine	×
Tropicamide	×
Trp Arg Ala	×
Trp Glu His	×
Trp Pro Val	×
Tuberonic acid	×
Tyr Glu Tyr	×
Tyr Leu Trp	×
Tyr Trp Val	×
Ubiquinol	×
Ubiquinone 8	×
Val Gly	×
Val Pro Lys	×
